# Supplementary material for: Aerodynamic Mechanisms and Flow Physics of Bioinspired Slotted Wingtips
Source: Integr Comp Biol. 2026 May 5;66:icag036. doi: 10.1093/icb/icag036 (PMC13176839; doi:10.1093/icb/icag036)
Supplement: icag036_Supplemental_Files [file icag036_supplemental_files.zip]

Archive with 12 entries (12 files):
- icb-2026-0035-File002.sty
- icb-2026-0035-File003.cls
- icb-2026-0035-File004.png
- icb-2026-0035-File005.png
- icb-2026-0035-File006.png
- icb-2026-0035-File007.png
- icb-2026-0035-File008.png
- icb-2026-0035-File009.png
- icb-2026-0035-File010.png
- icb-2026-0035-File019.mp4
- icb-2026-0035-File020.mp4
- icb-2026-0035-File021.mp4
